# Supplementary material for: NAD+ biosynthesis metabolism predicts prognosis and indicates immune microenvironment for breast cancer
Source: Pathol Oncol Res. 2023 Mar 17;29:1610956. doi: 10.3389/pore.2023.1610956 (PMC10063816; doi:10.3389/pore.2023.1610956)
Supplement: Supplementary file 1 [file DataSheet1.ZIP]

Archive with 6 entries (5 files):
- 补充文件/
- 补充文件/Supplementary Figure.docx
- 补充文件/Supplementary Table 1.txt
- 补充文件/Supplementary Table 2.txt
- 补充文件/Supplementary Table 3.txt
- 补充文件/Supplementary Table 4.txt
