# Supplementary material for: NAD+ biosynthesis metabolism predicts prognosis and indicates immune microenvironment for breast cancer
Source: Pathol Oncol Res. 2023 Mar 17;29:1610956. doi: 10.3389/pore.2023.1610956 (PMC10063816; doi:10.3389/pore.2023.1610956)
Supplement: Supplementary file 1 [file DataSheet1.ZIP › 补充文件/Supplementary Table 1.txt]

Genes
NMNAT2
NMNAT3
NADSYN1
NAPRT
NAMPT
NMRK1
NMRK2
QPRT
NMNAT1
PNP
SLC22A13
SLC5A8
HAAO
IDO1
IDO2
TDO2
AFMID
KMO
KYNU
