# Supplementary material for: NAD+ biosynthesis metabolism predicts prognosis and indicates immune microenvironment for breast cancer
Source: Pathol Oncol Res. 2023 Mar 17;29:1610956. doi: 10.3389/pore.2023.1610956 (PMC10063816; doi:10.3389/pore.2023.1610956)
Supplement: Supplementary file 1 [file DataSheet1.ZIP › 补充文件/Supplementary Table 2.txt]

ImmuneGene	logFC	P.Value	adj.P.Val
GZMB	1.441873949	3.42E-22	4.74E-20
IDO1	1.613179511	6.64E-22	8.22E-20
GNLY	1.138182998	4.53E-21	4.19E-19
S100A8	2.098800187	8.46E-20	5.24E-18
CXCL10	1.245491114	7.26E-18	2.69E-16
CCL20	1.170462926	3.38E-18	1.38E-16
LTA	1.034712001	4.57E-18	1.78E-16
ISG15	1.056608707	3.03E-17	9.56E-16
S100A9	1.90915841	6.03E-17	1.79E-15
PDCD1	1.016981079	1.41E-16	3.77E-15
KIR2DL4	1.222924412	9.71E-17	2.72E-15
APOBEC3A	1.18926154	1.94E-16	5.02E-15
CXCL11	1.247691582	6.19E-16	1.41E-14
PGR	-1.715961937	6.78E-16	1.53E-14
IFNL1	1.179769008	5.83E-16	1.34E-14
ORM2	1.722911481	1.32E-15	2.79E-14
CCL7	1.528547792	1.90E-15	3.86E-14
CCL8	1.014451879	3.74E-15	7.15E-14
PGLYRP4	1.46025086	2.39E-15	4.77E-14
CTLA4	1.003395736	6.11E-15	1.12E-13
STC2	-1.277562804	7.64E-15	1.36E-13
OGN	-1.126521106	2.07E-14	3.34E-13
CXCL13	1.737224891	2.99E-14	4.60E-13
LTB	1.080124103	3.38E-14	5.14E-13
CCL13	1.159693144	2.42E-14	3.83E-13
IFNG	1.196267695	2.92E-14	4.52E-13
MAPT	-1.22016664	5.11E-14	7.38E-13
ESR1	-1.596312494	7.96E-14	1.10E-12
S100A7	2.582944089	1.05E-13	1.41E-12
TAC1	-1.146082342	4.92E-12	4.68E-11
SLURP1	1.365807606	4.44E-12	4.28E-11
CXCL9	1.157175043	6.51E-12	6.04E-11
S100A7A	1.839436035	4.38E-12	4.23E-11
IL12RB2	1.059114588	1.18E-11	1.04E-10
CCL18	1.239552483	1.62E-11	1.39E-10
IL22RA2	1.198634903	1.80E-11	1.53E-10
GAL	1.123935723	2.18E-11	1.82E-10
LCN2	1.472360579	4.38E-11	3.47E-10
ROBO2	-1.229864358	7.71E-11	5.77E-10
VGF	1.10581056	6.30E-11	4.80E-10
AR	-1.015550082	7.12E-11	5.36E-10
CD19	1.020711336	1.36E-10	9.78E-10
ORM1	1.579009098	1.62E-10	1.14E-09
AQP9	1.070176371	3.66E-10	2.41E-09
MARCO	1.199864335	4.47E-10	2.89E-09
CXCL1	1.032411453	6.96E-10	4.33E-09
LBP	1.35463694	2.30E-09	1.29E-08
RAET1L	1.117348889	3.17E-09	1.74E-08
FABP6	1.206816217	3.95E-09	2.14E-08
AGTR1	-1.043822382	5.13E-09	2.73E-08
MMP12	1.138377673	1.38E-08	6.78E-08
FGF10	-1.028411832	2.57E-08	1.21E-07
PI3	1.195328322	1.38E-07	5.66E-07
TRH	-1.162906122	2.65E-07	1.03E-06
CST4	-1.104987616	3.20E-07	1.23E-06
BPIFB1	-1.089650496	6.98E-07	2.52E-06
CRABP1	1.297199284	1.66E-06	5.61E-06
ADIPOQ	-1.045335342	4.50E-05	0.000118761
FABP7	1.043947029	0.000157708	0.0003764
