# Supplementary material for: NAD+ biosynthesis metabolism predicts prognosis and indicates immune microenvironment for breast cancer
Source: Pathol Oncol Res. 2023 Mar 17;29:1610956. doi: 10.3389/pore.2023.1610956 (PMC10063816; doi:10.3389/pore.2023.1610956)
Supplement: Supplementary file 1 [file DataSheet1.ZIP › 补充文件/Supplementary Table 4.txt]

Note: Correlations between transcription factors and immunegenes were assessed using Spearman correlation. The p-value corrected by the Benjamini-Hochberg.
Transcription factors	ImmuneGene	correlation	adj.P.Val
AR	ESR1	0.566278913	6.83E-89
AR	MAPT	0.554117475	2.77E-84
AR	PGR	0.519274845	4.32E-72
BATF2	APOBEC3A	0.621549754	1.79E-112
BATF2	CCL8	0.640979689	6.18E-122
BATF2	CTLA4	0.569781417	2.97E-90
BATF2	CXCL10	0.699745916	3.14E-155
BATF2	CXCL11	0.694313408	8.17E-152
BATF2	CXCL9	0.546670741	1.48E-81
BATF2	GNLY	0.596385414	3.64E-101
BATF2	GZMB	0.585531165	1.37E-96
BATF2	IDO1	0.649845006	1.75E-126
BATF2	IFNG	0.566634255	4.98E-89
BATF2	IFNL1	0.57509505	2.36E-92
BATF2	ISG15	0.618259412	6.17E-111
BATF2	KIR2DL4	0.641753903	2.51E-122
BATF2	LTA	0.553831417	3.53E-84
BATF2	PDCD1	0.520956546	1.20E-72
ESR1	AR	0.566278913	6.83E-89
ESR1	CXCL1	-0.534686048	2.63E-77
ESR1	FABP7	-0.533063657	9.58E-77
ESR1	GAL	-0.543588939	1.90E-80
ESR1	IL12RB2	-0.502796581	8.46E-67
ESR1	IL22RA2	-0.510353504	3.45E-69
ESR1	MAPT	0.633739486	2.49E-118
ESR1	PGR	0.582499894	2.41E-95
ESR1	S100A8	-0.50018215	5.49E-66
ESR1	STC2	0.550903367	4.24E-83
ESR1	TRH	0.507823906	2.20E-68
FOXA1	AR	0.675897819	8.80E-141
FOXA1	ESR1	0.774941766	4.96E-212
FOXA1	GAL	-0.55943352	2.83E-86
FOXA1	IL12RB2	-0.510074005	4.23E-69
FOXA1	MAPT	0.583770178	7.26E-96
FOXA1	MARCO	-0.502206761	1.29E-66
FOXA1	PGR	0.543823771	1.57E-80
FOXA1	PI3	-0.521912582	5.79E-73
GREB1	ESR1	0.545688814	3.35E-81
GREB1	MAPT	0.666320023	2.34E-135
GREB1	PGR	0.71071591	2.28E-162
GREB1	STC2	0.557123765	2.09E-85
GREB1	TRH	0.524022075	1.14E-73
PGR	AR	0.519274845	4.32E-72
PGR	ESR1	0.582499894	2.41E-95
PGR	FGF10	0.521876541	5.94E-73
PGR	MAPT	0.71327967	4.38E-164
PGR	STC2	0.597328127	1.43E-101
SPIB	CCL13	0.639049782	5.77E-121
SPIB	CCL18	0.532017338	2.19E-76
SPIB	CD19	0.798074064	3.59E-234
SPIB	CTLA4	0.717187334	9.72E-167
SPIB	CXCL1	0.5326778	1.30E-76
SPIB	CXCL10	0.542086378	6.53E-80
SPIB	CXCL11	0.530150417	9.59E-76
SPIB	CXCL13	0.639031362	5.89E-121
SPIB	CXCL9	0.662636984	2.52E-133
SPIB	GNLY	0.641866734	2.21E-122
SPIB	GZMB	0.761541041	2.22E-200
SPIB	IDO1	0.676389713	4.58E-141
SPIB	IFNG	0.644411017	1.12E-123
SPIB	IL12RB2	0.586481397	5.53E-97
SPIB	IL22RA2	0.539330811	6.20E-79
SPIB	KIR2DL4	0.522655238	3.28E-73
SPIB	LTA	0.780721704	2.62E-217
SPIB	LTB	0.824808799	1.13E-263
SPIB	PDCD1	0.759121565	2.34E-198
ZBTB16	OGN	0.509996272	4.47E-69
